# Supplementary material for: Mechanistic insights into the R-loop formation and cleavage in CRISPR-Cas12i1
Source: Nat Commun. 2021 Jun 9;12:3476. doi: 10.1038/s41467-021-23876-5 (PMC8190297; doi:10.1038/s41467-021-23876-5)
Supplement: Supplementary file 4 — Source-Data [file 41467_2021_23876_MOESM4_ESM.xlsx]

## Sheet: Figure 2e
Figure 2e

## Sheet: Figure 3b
Figure 3b

## Sheet: Figure 3d
Figure 3d

## Sheet: Figure 3h
Figure 3h

## Sheet: Figure 4b
Figure 4b

## Sheet: Figure 5b
Figure 5b

## Sheet: Figure 6h
Figure 6h

## Sheet: Supplementary Figure 7a
Supplementary Figure 7a

## Sheet: Supplementary Figure 7b
Supplementary Figure 7b
